# Supplementary material for: Paroxysmal dyskinesia associated with hyperthyroidism in 7 cats: a novel manifestation of a metabolic encephalopathy
Source: J Vet Intern Med. 2026 Jan 21;40(1):aalaf007. doi: 10.1093/jvimsj/aalaf007 (PMC12881977; doi:10.1093/jvimsj/aalaf007)
Supplement: aalaf007_Supplemental_Files [file aalaf007_supplemental_files.zip]

Archive with 7 entries (7 files):
- Supplemental_Table_1_aalaf007.pdf
- Supplemental_Table_2_aalaf007.pdf
- Video_S1_-_case 1_episode_aalaf007.mp4
- Video_S2_-_case 2_episode_aalaf007.mp4
- Video_S3_-_case_4_episode_aalaf007.mp4
- Video_S4_-_case_5_episode_aalaf007.mp4
- Video_S5_-_case_1_EEG_aalaf007.mp4
